# Supplementary material for: A Health-Related Digital Ecological Momentary Assessment in Children (Aged 5– 11 Years): Systematic Review
Source: J Med Internet Res. 2026 Apr 14;28:e79291. doi: 10.2196/79291 (PMC13078612; doi:10.2196/79291)
Supplement: Multimedia Appendix 2 [file jmir-v28-e79291-s002.xlsx]

## Sheet: CREMAS Quality Assessment
		1 Title			2 Rationale		3 Training		4 Technology					5 Wave Duration	6 Monitoring Period		7 Prompting Design		8 Prompt Frequency		9 Design Features		10 Attrition			11 Prompt Delivery			12 Latency	13 Compliance Rate						14 Missing Data	15 Limitations		16 Conclusions
Protocol	Study	Include EMA in title	EMA related term in title	Include EMA in key words	Intro concep of EMA	Provide reasons for utilising EMA for study/topic of interest	Was there training mentioned	More detail about training than just a single reference to the broad concept of 'training'	Device	model	operating system	EMA programme name	Software explination	Wave duration (waves/monitoring period) (studies with only one wave not included)	States number of days each wave of study lasted	How many weekdays vs weekend days	Prompting strategy indicated, (event ot interval or combination)	If interval indicate type of schedule(fixed random or hybrid)	Intended frequency prompts per day	Break down by weekdays and weekends if applicable	DF for bias	DF for burden	Indicate participant attrition throughout study	Attrition by days	Attrition by waves	Number of ema prompts planned	number of EMA prompts actually received	Reasons prompts were not sent out (technical, participant nonclompliance)	Report the amount of time from prompt signal to answering of prompt	Report total answered EMA prompts across all subjects	Average compliance across all participants and all EMA promts	Average number of EMA prompts answered per person	Compliance rate by monitoring days	Compliance rate by waves if applicable	Indicate reasons for non compliance if known	Report whether EMA compliance is related to demographic or time varying variables	Mentions limitations around EMA	Sources of potential bias (reactivity, use of technology)	Interpretation of results	Benefits of using EMA
Family Matters	Trofholz et al (2021) [41]	y	y	y	y	y	y	y	y	n	n	n	y	-	y	y	y	y	y	n	n	y	n	-	-	n	n	n	y	y	y	n	y	-	y	y	n	n	y	y
Family Matters	Tate et al (2020) [42]	y	y	n	n	y	n	n	y	n	n	n	n	-	y	n	n	n	y	n	n	n	n	-	-	n	n	n	n	n	n	n	n	-	n	n	y	n	y	y
Family Matters	Berge et al (2020) [43]	n	n	y	y	y	n	n	y	n	n	n	n	-	y	n	y	y	y	n	n	n	n	-	-	n	n	n	n	n	n	n	n	-	n	n	y	n	y	n
Family Matters	Loth et al (2020) [45]	y	y	y	y	y	n	n	y	n	n	n	n	-	y	n	y	y	y	n	n	n	n	-	-	n	n	n	n	n	n	n	n	-	n	n	y	n	y	n
Family Matters	Loth et al (2021) [44]	y	y	y	y	y	n	n	y	n	n	n	n	-	y	n	y	n	y	n	n	n	n	-	-	n	n	n	y	y	n	n	n	-	n	n	n	n	y	y
Family Matters	Brito et al (2020) [46]	y	y	y	y	y	y	y	y	n	n	n	n	-	y	n	y	y	y	n	y	n	y	n	-	y	n	n	n	y	n	n	n	-	n	y	y	y	y	y
Family Matters	Wirthlin et al (2020) [47]	y	y	n	y	n	y	y	y	n	n	n	n	-	y	n	y	y	y	n	y	n	y	n	-	n	n	n	n	n	n	n	n	-	n	n	n	n	y	y
FLUX (Assessment of Cognitive Performance FLUctuations in the School ConteXt) project at the IDeA (Individual Development and Adaptive Education of Children at Risk) Center (Frankfurt am Main, Germany)	Kühnhausen et al (2013) [54]	n	n	n	n	n	n	n	y	n	n	n	n	-	y	n	n	n	y	n	n	n	y	n	-	y	n	n	n	n	n	n	n	-	y	n	n	n	y	y
FLUX (Assessment of Cognitive Performance FLUctuations in the School ConteXt) project at the IDeA (Individual Development and Adaptive Education of Children at Risk) Center (Frankfurt am Main, Germany)	Könen et al (2015) [52]	n	n	n	y	y	y	n	y	y	n	n	n	-	y	n	y	y	y	n	n	y	n	-	-	n	n	n	n	n	n	n	n	-	y	y	n	n	y	y
FLUX (Assessment of Cognitive Performance FLUctuations in the School ConteXt) project at the IDeA (Individual Development and Adaptive Education of Children at Risk) Center (Frankfurt am Main, Germany)	Könen et al (2016) [53]	n	n	y	n	n	y	n	y	n	n	n	n	-	y	n	y	y	y	n	y	y	n	-	-	n	n	n	y	y	n	n	n	-	y	n	y	y	y	y
FLUX (Assessment of Cognitive Performance FLUctuations in the School ConteXt) project at the IDeA (Individual Development and Adaptive Education of Children at Risk) Center (Frankfurt am Main, Germany)	Dirk and Schmiedek (2017) [55]	n	y	n	n	y	y	n	y	y	y	n	n	-	y	n	y	y	y	n	n	n	y	n	-	n	n	n	n	n	n	n	n	-	y	n	n	n	y	y
FLUX (Assessment of Cognitive Performance FLUctuations in the School ConteXt) project at the IDeA (Individual Development and Adaptive Education of Children at Risk) Center (Frankfurt am Main, Germany)	Neubauer et al (2019) [56]	n	y	y	n	y	y	n	y	y	y	n	n	-	y	n	y	y	y	n	n	n	y	n	-	y	n	n	n	y	n	n	n	-	y	y	n	n	y	n
FLUX (Assessment of Cognitive Performance FLUctuations in the School ConteXt) project at the IDeA (Individual Development and Adaptive Education of Children at Risk) Center (Frankfurt am Main, Germany)	Schmidt et al (2019) [57]	n	n	y	n	y	y	y	y	n	n	n	n	-	y	n	y	y	y	n	n	y	y	n	-	n	n	n	n	n	n	n	n	-	y	y	n	n	y	y
FLUX (Assessment of Cognitive Performance FLUctuations in the School ConteXt) project at the IDeA (Individual Development and Adaptive Education of Children at Risk) Center (Frankfurt am Main, Germany)	Kramer et al (2021) [38]	n	y	y	n	y	n	n	y	n	n	n	n	-	y	n	y	y	y	n	n	y	n	-	-	n	n	n	n	n	n	n	n	-	n	y	n	n	y	y
SASCHA B1	Schmidt et al (2020) [50]	n	n	n	n	n	y	y	y	n	n	n	n	-	y	n	y	y	y	n	n	y	n	-	-	n	n	n	n	n	n	n	n	-	n	n	n	n	y	n
SASCHA B1	Schmidt et al (2020) [50]	n	n	n	y	y	y	y	y	n	n	n	n	-	y	n	y	y	y	n	n	y	n	-	-	n	n	n	n	y	n	n	n	-	n	n	y	n	y	n
SASCHA B1	Blume et al (2022) [48]	n	n	y	n	y	y	n	y	n	n	n	n	-	y	n	y	n	y	n	n	n	n	-	-	y	n	n	n	y	n	n	n	-	n	y	n	n	y	y
SASCHA B2	Schmidt et al (2020) [50]	n	n	n	n	n	y	y	y	n	n	n	n	-	y	n	y	y	y	n	n	y	n	-	-	n	n	n	n	n	n	n	n	-	n	n	n	n	y	n
SASCHA B2	Schmidt et al (2020) [50]	n	n	n	y	y	y	y	y	n	n	n	n	-	y	n	y	y	y	n	n	y	n	-	-	n	n	n	n	y	n	n	n	-	n	n	y	n	y	n
SASCHA B2	Neubauer et al (2021) [40]	n	n	y	n	y	y	n	y	n	n	n	n	-	y	n	y	n	y	n	n	n	n	-	-	n	n	n	n	n	n	n	n	-	n	y	n	n	y	y
SASCHA B2	Galeano-Keiner et al (2022) [49]	n	n	y	n	y	y	y	y	n	n	n	n	-	y	n	y	n	y	y	n	n	n	-	-	n	n	n	n	y	n	n	n	-	n	y	n	n	y	y
SASCHA B2	Blume et al (2022) [48]	n	n	y	n	y	y	n	y	n	n	n	n	-	y	n	y	n	y	n	n	n	n	-	-	y	n	n	n	y	n	n	n	-	n	y	n	n	y	y
Jacobs Foundation	Neubauer et al (2021) [40]	n	n	y	n	y	y	y	y	n	n	n	n	-	y	n	y	n	y	n	n	n	n	-	-	n	n	n	n	n	n	n	n	-	n	y	n	n	y	y
Jacobs Foundation	Kramer et al (2021) [38]	n	y	y	n	y	y	y	y	n	n	n	n	-	y	n	y	n	y	n	n	y	n	-	-	n	n	n	y	y	n	n	n	-	n	y	n	n	y	y
Jacobs Foundation	Neubauer et al (2022) [39]	n	n	n	n	y	y	y	y	n	n	n	n	-	y	n	y	n	y	n	n	n	n	-	-	y	n	n	n	n	n	n	n	-	n	n	n	n	y	y
	Rosen and Epstein (2010) [33]	y	y	y	y	y	y	n	y	y	-	y	n	-	y	n	y	y	y	n	n	n	n	-	-	y	n	n	n	y	y	y	n	-	n	n	y	y	y	y
	Rosen et al (2013) [36]	y	y	y	y	y	y	n	y	y	-	y	n	-	y	n	y	y	y	n	y	n	y	n	-	y	y	y	n	n	y	y	n	-	n	n	y	y	y	y
	Rosen et al (2013) [36]	y	y	y	y	y	y	n	y	y	-	y	n	-	y	n	y	y	y	n	y	y	n	-	-	y	y	y	n	y	y	y	n	-	y	y	y	y	y	y
	Engelen et al (2015a) [58]	n	n	y	y	y	y	n	y	y	-	y	n	y	y	y	y	y	y	n	n	y	y	n	n	n	n	n	n	y	y	y	n	n	n	n	y	y	y	y
	Engelen et al (2015b) [51]	n	n	y	y	y	n	n	y	y	-	y	y	y	y	y	y	y	y	n	n	y	y	n	y	n	n	n	n	y	n	n	n	n	y	n	y	y	y	y
	Vilaysack et al (2016) [31]	n	y	n	y	y	y	y	y	n	y	y	n	-	y	n	y	y	y	n	y	y	n	-	-	n	n	n	y	n	y	n	n	-	y	y	y	y	y	y
	Norman et al (2020) [32]	n	n	y	n	y	y	n	y	-	n	-	y	-	y	y	y	n	y	n	y	y	y	n	-	n	n	n	n	n	n	n	n	-	n	y	n	n	y	y
	Moschko et al (2022) [35]	n	y	y	y	y	y	n	y	y	n	n	-	y	y	n	y	y	y	n	n	y	y	n	y	y	n	n	y	y	y	n	y	n	n	n	y	y	y	y
	Rovane et al (2025) [59]	y	y	y	n	y	y	y	y	n	n	y	n	-	y	n	y	y	y	n	y	n	n	-	-	y	n	n	n	n	n	n	n	-	n	y	y	y	y	y
	Alacha et al (2024) [37]	n	n	n	n	n	y	y	y	n	n	y	n	-	y	n	y	y	y	n	y	n	y	n	-	y	n	n	n	n	y	y	n	-	n	n	n	y	y	n
	Appelhans et al (2025) [34]	n	n	n	n	n	y	y	y	n	n	n	n	-	y	n	y	y	y	n	n	y	n	-	-	n	n	n	n	y	y	n	n	-	n	n	n	n	y	n
	Family Matters B2 [60]	y	y	y	y	y	y	y	y	n	n	n	n	-	y	n	y	y	y	n	y	y	y	n	n	n	n	n	n	n	n	n	n	-	n	y	y	n	y	y

## Sheet: ROBINS-I v2
	Domain 1 — Bias due to confounding	Domain 2 — Bias in selection of participants	Domain 3 — Bias in classification of the intervention (protocol)	Domain 4 — Bias due to deviations from intended protocol	Domain 5 — Bias due to missing data	Domain 6 — Bias in measurement of the outcome	Domain 7 - Bias in selection of reported result	Overview
Rosen et al. 2010 [21]	Moderate - no SES	Low - only two families recruited and no evidence of dropout	Moderate - time intervals could be more specific	Moderate - researcher involvement at the mid way point of the study that may influence response rate that isn't analytically accounted for	Moderate - unclear how many prompts missed due to technical failure	Moderate - likely device logged but not explicit	Low - clear numerator and denominator given	Serious
Appelhans et al. 2025 [30]	Low – demographics (incl. SES/ethnicity), incentives, training reported.	Moderate - compliance computed before exclusions; attrition unreported.	Moderate - pseudo-random non-school hours/weekends; cut-offs unspecified.	Moderate - scheduled researcher meetings; not analysed for impact.	Moderate - unclear how many prompts missed due to technical failure	Moderate - likely device logged but not explicit	Moderate - 1,762 completions + 70% given; delivered vs intended not separated.	Serious
Moschko et al. 2023 [28]	Moderate - no ethnicity data reported	Serious - unclear whether 3 parents with no data were included in denominators; potential for inflation of compliance.	Low - clearly described	Moderate - deviations acknoledged but no real attempt to adjust for them	Low - small amount of technical failure	Moderate - likely device logged but not explicit	Moderate - good reporting of n completed and n planned but unclear around 3 parents exclusion	Serious
Vilaysack et al. 2016 [26]	Moderate - training not reported, ethnicity not reported	Low - unclear if any attrition but no dropout or exclusion describe	Low - clearly described	Moderate - teachers used to improve response rate as watched to see them complete in school which is not accounted for but stated in protoco	Moderate - unclear how many prompts missed due to technical failure	Moderate - likely device logged but not explicit	Serious - denominator reconstructable, but no delivered vs intended info.	Serious
Rosen et al. 2013 main [22]	Moderate - no SES	Critical - large chunk of sample was excluded on the basis of the outcome	Moderate - time intervals could be more specific	Moderate - deviations acknoledged but no real attempt to adjust for them	Serious - 13% technical difficulties reported, dropped at point of analysis	Moderate - likely device logged but not explicit	Low - clear numerator and denominator given	Critical
Alacha et al. 2024 [23]	Moderate - no SES	Critical - large chunk of sample was excluded on the basis of the outcome	Moderate - time intervals could be more specific	Low - participants adhered to protocol or deviations affecting outcome minor	Moderate - unclear how many prompts missed due to technical failure	Moderate - likely device logged but not explicit	Low - clear numerator and denominator given	Critical
Jacobs Foundation [8, 15-16]	Moderate - no SES or ethnicity	Serious - dropout is inconsistently reported across papers - potentially some outcome-related exclusions	Moderate - missing whether intervals were fixed or random, unclear item counts	Serious - deviations inconsistently reported	Moderate - unclear how many prompts missed due to technical failure	Moderate - likely device logged but not explicit	Critical - no raw denominators, only session-specific percentages, unweighted averaging needed.	Critical
Rosen et al. 2013 sub [22]	Moderate - no SES	Critical - large chunk of sample was excluded on the basis of the outcome	Moderate - time intervals could be more specific	Moderate - technical deviations acknoledged but no real attempt to adjust for them	Moderate - unclear how many prompts missed due to technical failure	Moderate - likely device logged but not explicit	Serious - while clear child numerator and denominator are given, the same should be done for the parents of the subgroup	Critical
Family Matters B1 [1-7]	Low - strong coverage of contextual features	Critical - only included in analysis if completed all study days, which were added to if not "complete"	Moderate - time intervals could be more specific	Serious - support staff encourage response for low responders, not considered in analysis	Moderate - unclear how many prompts missed due to technical failure	Moderate - likely device logged but not explicit	Serious - only one paper reported what seems to be an overall response rate to signal-contingent promps	Critical
SASCHA B2 [15, 17-20]	Moderate - clearly described number of questions in protocol but not consistent across papers, ethnicity not reported	Serious - No dropout reported, in dataset this size, unlikely zero dropout	Moderate - clearly described number of questions in protocol but not consistent across papers	Low - participants adhered to protocol or deviations affecting outcome minor	Moderate - unclear how many prompts missed due to technical failure	Moderate - likely device logged but not explicit	Critical - no single overall response rate figure, numbers given are subset specific, varying by paper	Critical
Engelen et al. 2015b [25]	Moderate - incentives not reported, ethnicity not reported	Serious - 3/20 dyads exluded after data collection, unclear why but as tied to other which is based on outcome based	Moderate - implies only two questions being asked but protocol shows 4 questions asked each survey prompt	Moderate - deviations acknoledged but no real attempt to adjust for them	Low - small amount of technical failure	Moderate - likely device logged but not explicit	Serious - denominator not given, only "valid responses"	Critical
Engelen et al. 2015a [24]	Moderate - incentives not reported, ethnicity not reported	Serious - 32 participants excluded due to “non-valid data,” no explanation.	Moderate - implies only two questions being asked but protocol shows 4 questions asked each survey prompt	Moderate - deviations acknoledged but no real attempt to adjust for them	Moderate - unclear how many prompts missed due to technical failure	Moderate - likely device logged but not explicit	Serious - Only averages/percentages given; denominator not reported.	Critical
SASCHA B1 [17-20]	Moderate - clearly described number of questions in protocol but not consistent across papers, ethnicity not reported	Serious - No dropout reported, in dataset this size, unlikely zero dropout	Moderate - clearly described number of questions in protocol but not consistent across papers	Low - participants adhered to protocol or deviations affecting outcome minor	Moderate - unclear how many prompts missed due to technical failure	Moderate - likely device logged but not explicit	Critical - no single overall response rate figure, numbers given are subset specific, varying by paper	Critical
FLUX [8-14]	Moderate - ethnicity not reported	Serious - risk of inflation from outcome-related exclusions and inconsistent handling across papers	Moderate - clearly described number of questions in protocol but not consistent across papers	Serious - deviations inconsistently reported technical issues and dropout linked to accelerometer but only in some papers and no attempt to systematically adjust for deviations;	Moderate - unclear how many prompts missed due to technical failure	Moderate - likely device logged but not explicit	Critical - no single overall response rate figure, numbers given are subset specific, varying by paper	Critical
Norman et al. 2020 [27]	Moderate - ethnicity not reported	Critical - 10% excluded based on outcome	Moderate - unclear how many times/day actually reported as different cultures eat at different times	Serious - mid-protocol addition of EoD question which authors designed to improve response rate	Moderate - unclear how many prompts missed due to technical failure	Moderate - likely device logged but not explicit	Critical - only have usable data (EoD question) for one question of the protocol and was introduced part way through	Critical
Rovane et al. 2024 [29]	Low - strong coverage of contextual features	Serious - no dropout reported and no response rate reported so can't tell if all participants likely included	Moderate- protocol insufficiently described with "random waking hours"	Low - participants adhered to protocol or deviations affecting outcome minor	Moderate - unclear how many prompts missed due to technical failure	Moderate - likely device logged but not explicit	Critical - overall response rate not reported	Critical
Family Matters B2 [31]	Low - demographics (incl. SES/ethnicity), incentives, training reported.	Critical - 30% excluded for not completing 7 days.	Moderate - time intervals could be more specific	Serious - significant reminder structure reactive to participant engagement, not accounted for in analysis	Moderate - unclear how many prompts missed due to technical failure	Moderate - likely device logged but not explicit	Critical - response rate not reported	Critical

## Sheet: References
[1]	Berge JM, Fertig AR, Trofholz A, Neumark-Sztainer D, Rogers E, Loth K. Associations between parental stress, parent feeding practices, and child eating behaviors within the context of food insecurity. Prev Med Rep 2020;19. https://doi.org/10.1016/j.pmedr.2020.101146.
[2]	De Brito JN, Loth KA, Tate A, Berge JM. Associations between parent self-reported and accelerometer-measured physical activity and sedentary time in children: Ecological momentary assessment study. JMIR Mhealth Uhealth 2020;8. https://doi.org/10.2196/15458.
[3]	Wirthlin R, Linde JA, Trofholz A, Tate A, Loth K, Berge JM. Associations between parent and child physical activity and eating behaviours in a diverse sample: An ecological momentary assessment study. Public Health Nutr 2020;23:2728–36. https://doi.org/10.1017/S136898002000052X.
[4]	Trofholz A, Tate A, Janowiec M, Fertig A, Loth K, Brito JN de, et al. Ecological Momentary Assessment of Weight-Related Behaviors in the Home Environment of Children from Low-Income and Racially and Ethnically Diverse Households: Development and Usability Study. JMIR Res Protoc 2021;10. https://doi.org/10.2196/30525.
[5]	Tate A, Telke S, Trofholz A, Miner M, Berge JM. Stressed Out! Examining family meal decisions in response to daily stressors via ecological momentary assessment in a racially/ethnically diverse population. Prev Med Rep 2020;20. https://doi.org/10.1016/j.pmedr.2020.101251.
[6]	Loth KA, Tate AD, Trofholz A, Fisher JO, Miller L, Neumark-Sztainer D, et al. Ecological momentary assessment of the snacking environments of children from racially/ethnically diverse households. Appetite 2020;145. https://doi.org/10.1016/j.appet.2019.104497.
[7]	Loth KA, Fertig A, Trofholz A, Harnack L, Crosby R, Neumark-Sztainer D, et al. Concordance of children’s intake of selected food groups as reported by parents via 24-h dietary recall and ecological momentary assessment. Public Health Nutr 2021;24:22–33. https://doi.org/10.1017/S1368980020001111.
[8]	Kramer AC, Neubauer AB, Leonhardt A, Brose A, Dirk J, Schmiedek F. Ambulatory assessment of rumination and worry: Capturing perseverative cognitions in children’s daily life. Psychol Assess 2021;33:827.
[9]	Kühnhausen J, Leonhardt A, Dirk J, Schmiedek F. Physical activity and affect in elementary school children’s daily lives. Front Psychol 2013;4. https://doi.org/10.3389/fpsyg.2013.00456.
[10]	Könen T, Dirk J, Leonhardt A, Schmiedek F. The interplay between sleep behavior and affect in elementary school children’s daily life. J Exp Child Psychol 2016;150:1–15. https://doi.org/10.1016/j.jecp.2016.04.003.
[11]	Könen T, Dirk J, Schmiedek F. Cognitive benefits of last night’s sleep: Daily variations in children’s sleep behavior are related to working memory fluctuations. J Child Psychol Psychiatry 2015;56:171–82. https://doi.org/10.1111/jcpp.12296.
[12]	Dirk J, Schmiedek F. Variability in Children’s Working Memory Is Coupled With Perceived Disturbance: An Ambulatory Assessment Study in the School and Out-of-School Context. Res Hum Dev 2017;14:200–18. https://doi.org/10.1037/edu0000076.
[13]	Schmidt A, Dirk J, Schmiedek F. The importance of peer relatedness at school for affective well-being in children: Between- and within-person associations. Social Development 2019;28:873–92. https://doi.org/10.1111/sode.12379.
[14]	Neubauer AB, Dirk J, Schmiedek F. Momentary working memory performance is coupled with different dimensions of affect for different children: A mixture model analysis of ambulatory assessment data. Dev Psychol 2019;55:754–66. https://doi.org/10.1037/dev0000668.
[15]	Neubauer AB, Kramer AC, Schmidt A, Könen T, Dirk J, Schmiedek F. Reciprocal relations of subjective sleep quality and affective well-being in late childhood. Dev Psychol 2021;57:1372.
[16]	Neubauer AB, Kramer AC, Schmiedek F. Assessing domain-general need fulfillment in children and adults: Introducing the General Need Satisfaction and Frustration scale. Psychol Assess 2022;34:1022.
[17]	Schmidt A, Dirk J, Neubauer AB, Schmiedek F. Evaluating sociometer theory in children’s everyday lives: Inclusion, but not exclusion by peers at school is related to within-day change in self-esteem. Eur J Pers 2021;35:736–53.
[18]	Schmidt A, Neubauer AB, Dirk J, Schmiedek F. The bright and the dark side of peer relationships: Differential effects of relatedness satisfaction and frustration at school on affective well-being in children’s daily lives. Dev Psychol 2020;56:1532.
[19]	Galeano-Keiner EM, Neubauer AB, Irmer A, Schmiedek F. Daily fluctuations in children’s working memory accuracy and precision: Variability at multiple time scales and links to daily sleep behavior and fluid intelligence. Cogn Dev 2022;64. https://doi.org/10.1016/j.cogdev.2022.101260.
[20]	Blume F, Irmer A, Dirk J, Schmiedek F. Day-to-day variation in students’ academic success: The role of self-regulation, working memory, and achievement goals. Dev Sci 2022;25. https://doi.org/10.1111/desc.13301.
[21]	Rosen PJ, Epstein JN. A Pilot Study of Ecological Momentary Assessment of Emotion Dysregulation in Children. vol. 1. 2010.
[22]	Rosen PJ, Epstein JN, Van Orden G. I know it when I quantify it: Ecological momentary assessment and recurrence quantification analysis of emotion dysregulation in children with ADHD. ADHD Attention Deficit and Hyperactivity Disorders 2013;5:283–94. https://doi.org/10.1007/s12402-013-0101-2.
[23]	Alacha HF, Rosen PJ, Bufferd SJ. Positive Affect Variability is Associated with Homework Management Difficulties in Children with ADHD. J Child Fam Stud 2024. https://doi.org/10.1007/s10826-024-02852-9.
[24]	Engelen L, Bundy AC, Bauman A, Naughton G, Wyver S, Baur L. Young children’s after-school activities- there’s more to it than screen time: A cross-sectional study of young primary school children. J Phys Act Health 2015;12:8–12. https://doi.org/10.1123/jpah.2013-0075.
[25]	Engelen L, Bundy AC, Lau J, Naughton G, Wyver S, Bauman A, et al. Understanding patterns of young children’s physical activity after school - It’s all about context: A cross-sectional study. J Phys Act Health 2015;12:335–9. https://doi.org/10.1123/jpah.2013-0153.
[26]	Vilaysack B, Cordier R, Doma K, Chen YW. Capturing everyday experiences of typically developing children aged five to seven years: A feasibility study of experience sampling methodology. Aust Occup Ther J 2016;63:424–33. https://doi.org/10.1111/1440-1630.12336.
[27]	Norman Å, Kjellenberg K, Torres Aréchiga D, Löf M, Patterson E. Everyone can take photos." Feasibility and relative validity of phone photography-based assessment of children’s diets - A mixed methods study. Nutr J 2020;19. https://doi.org/10.1186/s12937-020-00558-4.
[28]	Moschko T, Stadler G, Gawrilow C. Fluctuations in children’s self-regulation and parent-child interaction in everyday life: An ambulatory assessment study. J Soc Pers Relat 2023;40:254–76. https://doi.org/10.1177/02654075221116788.
[29]	Rovane AK, Hock RM, Yang CH, Hills KJ. Parent Facilitation of Child Emotion Regulation in ASD: An Ecological Momentary Assessment Study. J Autism Dev Disord 2024. https://doi.org/10.1007/s10803-024-06541-w.
[30]	Appelhans BM, Bleil ME, Crane MM. Leveraging recreational activities to reduce obesity-related behaviors in children from lower-income households. Appetite 2025:108171.
[31]	Kracht CL, Tate A, de Brito JN, Trofholz A, Berge JM. Association between parental stress, coping, mood, and subsequent child physical activity and screen-time: an ecological momentary assessment study. BMC Public Health 2025;25:729.
