# Supplementary material for: A Health-Related Digital Ecological Momentary Assessment in Children (Aged 5– 11 Years): Systematic Review
Source: J Med Internet Res. 2026 Apr 14;28:e79291. doi: 10.2196/79291 (PMC13078612; doi:10.2196/79291)
Supplement: Multimedia Appendix 4 [file jmir-v28-e79291-s004.xlsx]

## Sheet: References
[1]	Berge JM, Fertig AR, Trofholz A, Neumark-Sztainer D, Rogers E, Loth K. Associations between parental stress, parent feeding practices, and child eating behaviors within the context of food insecurity. Prev Med Rep 2020;19. https://doi.org/10.1016/j.pmedr.2020.101146.
[2]	De Brito JN, Loth KA, Tate A, Berge JM. Associations between parent self-reported and accelerometer-measured physical activity and sedentary time in children: Ecological momentary assessment study. JMIR Mhealth Uhealth 2020;8. https://doi.org/10.2196/15458.
[3]	Wirthlin R, Linde JA, Trofholz A, Tate A, Loth K, Berge JM. Associations between parent and child physical activity and eating behaviours in a diverse sample: An ecological momentary assessment study. Public Health Nutr 2020;23:2728–36. https://doi.org/10.1017/S136898002000052X.
[4]	Trofholz A, Tate A, Janowiec M, Fertig A, Loth K, Brito JN de, et al. Ecological Momentary Assessment of Weight-Related Behaviors in the Home Environment of Children from Low-Income and Racially and Ethnically Diverse Households: Development and Usability Study. JMIR Res Protoc 2021;10. https://doi.org/10.2196/30525.
[5]	Tate A, Telke S, Trofholz A, Miner M, Berge JM. Stressed Out! Examining family meal decisions in response to daily stressors via ecological momentary assessment in a racially/ethnically diverse population. Prev Med Rep 2020;20. https://doi.org/10.1016/j.pmedr.2020.101251.
[6]	Loth KA, Tate AD, Trofholz A, Fisher JO, Miller L, Neumark-Sztainer D, et al. Ecological momentary assessment of the snacking environments of children from racially/ethnically diverse households. Appetite 2020;145. https://doi.org/10.1016/j.appet.2019.104497.
[7]	Loth KA, Fertig A, Trofholz A, Harnack L, Crosby R, Neumark-Sztainer D, et al. Concordance of children’s intake of selected food groups as reported by parents via 24-h dietary recall and ecological momentary assessment. Public Health Nutr 2021;24:22–33. https://doi.org/10.1017/S1368980020001111.
[8]	Kramer AC, Neubauer AB, Leonhardt A, Brose A, Dirk J, Schmiedek F. Ambulatory assessment of rumination and worry: Capturing perseverative cognitions in children’s daily life. Psychol Assess 2021;33:827.
[9]	Kühnhausen J, Leonhardt A, Dirk J, Schmiedek F. Physical activity and affect in elementary school children’s daily lives. Front Psychol 2013;4. https://doi.org/10.3389/fpsyg.2013.00456.
[10]	Könen T, Dirk J, Leonhardt A, Schmiedek F. The interplay between sleep behavior and affect in elementary school children’s daily life. J Exp Child Psychol 2016;150:1–15. https://doi.org/10.1016/j.jecp.2016.04.003.
[11]	Könen T, Dirk J, Schmiedek F. Cognitive benefits of last night’s sleep: Daily variations in children’s sleep behavior are related to working memory fluctuations. J Child Psychol Psychiatry 2015;56:171–82. https://doi.org/10.1111/jcpp.12296.
[12]	Dirk J, Schmiedek F. Variability in Children’s Working Memory Is Coupled With Perceived Disturbance: An Ambulatory Assessment Study in the School and Out-of-School Context. Res Hum Dev 2017;14:200–18. https://doi.org/10.1037/edu0000076.
[13]	Schmidt A, Dirk J, Schmiedek F. The importance of peer relatedness at school for affective well-being in children: Between- and within-person associations. Social Development 2019;28:873–92. https://doi.org/10.1111/sode.12379.
[14]	Neubauer AB, Dirk J, Schmiedek F. Momentary working memory performance is coupled with different dimensions of affect for different children: A mixture model analysis of ambulatory assessment data. Dev Psychol 2019;55:754–66. https://doi.org/10.1037/dev0000668.
[15]	Neubauer AB, Kramer AC, Schmidt A, Könen T, Dirk J, Schmiedek F. Reciprocal relations of subjective sleep quality and affective well-being in late childhood. Dev Psychol 2021;57:1372.
[16]	Neubauer AB, Kramer AC, Schmiedek F. Assessing domain-general need fulfillment in children and adults: Introducing the General Need Satisfaction and Frustration scale. Psychol Assess 2022;34:1022.
[17]	Schmidt A, Dirk J, Neubauer AB, Schmiedek F. Evaluating sociometer theory in children’s everyday lives: Inclusion, but not exclusion by peers at school is related to within-day change in self-esteem. Eur J Pers 2021;35:736–53.
[18]	Schmidt A, Neubauer AB, Dirk J, Schmiedek F. The bright and the dark side of peer relationships: Differential effects of relatedness satisfaction and frustration at school on affective well-being in children’s daily lives. Dev Psychol 2020;56:1532.
[19]	Galeano-Keiner EM, Neubauer AB, Irmer A, Schmiedek F. Daily fluctuations in children’s working memory accuracy and precision: Variability at multiple time scales and links to daily sleep behavior and fluid intelligence. Cogn Dev 2022;64. https://doi.org/10.1016/j.cogdev.2022.101260.
[20]	Blume F, Irmer A, Dirk J, Schmiedek F. Day-to-day variation in students’ academic success: The role of self-regulation, working memory, and achievement goals. Dev Sci 2022;25. https://doi.org/10.1111/desc.13301.
[21]	Rosen PJ, Epstein JN. A Pilot Study of Ecological Momentary Assessment of Emotion Dysregulation in Children. vol. 1. 2010.
[22]	Rosen PJ, Epstein JN, Van Orden G. I know it when I quantify it: Ecological momentary assessment and recurrence quantification analysis of emotion dysregulation in children with ADHD. ADHD Attention Deficit and Hyperactivity Disorders 2013;5:283–94. https://doi.org/10.1007/s12402-013-0101-2.
[23]	Alacha HF, Rosen PJ, Bufferd SJ. Positive Affect Variability is Associated with Homework Management Difficulties in Children with ADHD. J Child Fam Stud 2024. https://doi.org/10.1007/s10826-024-02852-9.
[24]	Engelen L, Bundy AC, Bauman A, Naughton G, Wyver S, Baur L. Young children’s after-school activities- there’s more to it than screen time: A cross-sectional study of young primary school children. J Phys Act Health 2015;12:8–12. https://doi.org/10.1123/jpah.2013-0075.
[25]	Engelen L, Bundy AC, Lau J, Naughton G, Wyver S, Bauman A, et al. Understanding patterns of young children’s physical activity after school - It’s all about context: A cross-sectional study. J Phys Act Health 2015;12:335–9. https://doi.org/10.1123/jpah.2013-0153.
[26]	Vilaysack B, Cordier R, Doma K, Chen YW. Capturing everyday experiences of typically developing children aged five to seven years: A feasibility study of experience sampling methodology. Aust Occup Ther J 2016;63:424–33. https://doi.org/10.1111/1440-1630.12336.
[27]	Norman Å, Kjellenberg K, Torres Aréchiga D, Löf M, Patterson E. Everyone can take photos." Feasibility and relative validity of phone photography-based assessment of children’s diets - A mixed methods study. Nutr J 2020;19. https://doi.org/10.1186/s12937-020-00558-4.
[28]	Moschko T, Stadler G, Gawrilow C. Fluctuations in children’s self-regulation and parent-child interaction in everyday life: An ambulatory assessment study. J Soc Pers Relat 2023;40:254–76. https://doi.org/10.1177/02654075221116788.
[29]	Rovane AK, Hock RM, Yang CH, Hills KJ. Parent Facilitation of Child Emotion Regulation in ASD: An Ecological Momentary Assessment Study. J Autism Dev Disord 2024. https://doi.org/10.1007/s10803-024-06541-w.
[30]	Appelhans BM, Bleil ME, Crane MM. Leveraging recreational activities to reduce obesity-related behaviors in children from lower-income households. Appetite 2025:108171.
[31]	Kracht CL, Tate A, de Brito JN, Trofholz A, Berge JM. Association between parental stress, coping, mood, and subsequent child physical activity and screen-time: an ecological momentary assessment study. BMC Public Health 2025;25:729.

## Sheet: Response Rate
Study	Protocol	Details extracted from the text	Calculation	Study Response Rate		Final response rate
				Child	Parent	Child	Parent	Included in pooled estimate
Family Matters B1 (n=7)						-	0.8	n
Trofholz et al (2021) [41]		NR
Tate et al (2020) [42]		80% response to signal contingent prompts
Berge et al (2020) [43]		NR
Loth et al (2020) [45]		NR
Loth et al (2021) [44]		NR
Brito et al (2020) [46]		NR
Wirthlin et al (2020) [47]		NR
FLUX (n=7)						0.66	-	n
Kühnhausen et al (2013) [54]		NR
Könen et al (2015) [52]		73% previous nights sleep; 60% daytime tiredness; 67% WM	(73+60+67)/3	66.6667
Könen et al (2016) [53]		73% of the sleep data and 63% of the affect data (Occasion 1/2/3/4: 66%/64%/57%/63%)	(73+63)/2	68
Dirk and Schmiedek (2017) [55]		65% WM tasks; 57% percieved disturbance	(65+57)/2	61
Neubauer et al (2019) [56]		0.666		66.6
Schmidt et al (2019) [57]		The amount of data available for PA in each session was: 77.3% (school), 65.4% (morning), 67.1% (noon), 61.9% (af‐ternoon), 63.3% (evening); for NA it was 76.5% (school), 65.2% (morning), 67.0% (noon), 61.8% (afternoon), 63.3%(evening); and for peer relatedness it was 60.4%	(((65.4+67.1+61.9+63.3)/4)+((65.2+67.0+61.8+63.3)/4)+60.4)/3	63.05
Kramer et al (2021) [38]		73.6% of all first daily sessions, 73.9% of all second daily assessments, 64.5% of all third daily sessions, and 63.7% of all last daily assessments were completed.	(73.6+73.9+64.5+63.7)/4	68.925
SASCHA B1 (n=3)						0.71	-	n
Schmidt et al (2020) [50]		Only reported as % data available, therefore unclear actual response rate		NR
Schmidt et al (2020) [50]		71.3 (but for sub-set of domains)		71.3
Blume et al (2022) [48]			100 * ((1138+1238+1159)/(1620+1664*2))	71.443
SASCHA B2 (n=5)						78	-	n
Schmidt et al (2020) [50]		NR		NR
Schmidt et al (2020) [50]		78.9		78.9
Neubauer et al (2021) [40]		71.0% (afternoon session) to 80.6% (late morning session)	(71+80.6)/2	75.8
Galeano-Keiner et al (2022) [49]			100* ((2228+2412+2060)/(3024*3))	73.8536
Blume et al (2022) [48]			((1835+1867+1687)/(2160*3))*100	83.1636
Jacobs (n=2)						0.85	-	n
Neubauer et al (2021) [40]		79.1% (afternoon), 89.1% (evening)		-
Kramer et al (2021) [38]		85.4% (morning), 79.7% (afternoon session), 89.6% (evening session).	(85.4+79.7+89.6)/3	84.9
Neubauer et al (2022) [39]		85.4% (morning), 79.1% (afternoon session), 89.1% (evening session).	(85.4+79.1+89.1)/3	84.5333
Individual Protocols
Rosen and Epstein (2010) [33]	Rosen and Epstein (2010) [33]	participants completed 96.3% and 86.6%	(96.3+86.6)/2			-	0.91	y
Rosen et al (2013) [36]	Rosen et al (2013) [36]	0.8653				-	0.87
Rosen et al (2013) [36]	Rosen et al (2013) [36]	84.43% child				0.84	NR
Engelen et al (2015a) [58]	Engelen et al (2015a) [58]	0.51				-	0.51
Engelen et al (2015b) [51]	Engelen et al (2015b) [51]	308 observations from 17- parent-child dyads	(308)/(17*4*3)			-	0.75
Vilaysack et al (2016) [31]	Vilaysack et al (2016) [31]	47.6% SD = 18.9%				0.48	-
Norman et al (2020) [32]	Norman et al (2020) [32]	57 measurement days, not asked 18 days, asked but not answered on 20, answered on 19 days	19/(57-18)			-	0.49
Moschko et al (2022) [35]	Moschko et al (2022) [35]	Self-regulation, children 66% (n=2314) , parents 56% (n=1965). 3510 possible observations. Interaction children 58% (n=2027) parents 56% (n=1960), 3510 possible observations	children: (2314+2027)/(3510*2), parents: (1965+1960)/(3510*2)			0.62	0.56
Rovane et al (2025) [59]	Rovane et al (2025) [59]					-	NR
Alacha et al (2024) [37]	Alacha et al (2024) [37]	86.2% (11.44)				-	0.86
Appelhans et al (2025) [34]	Appelhans et al (2025) [34]	0.7				-	0.7
Family Matters B2 [60]	Family Matters B2 [60]					-	NR
