# Supplementary material for: A Health-Related Digital Ecological Momentary Assessment in Children (Aged 5– 11 Years): Systematic Review
Source: J Med Internet Res. 2026 Apr 14;28:e79291. doi: 10.2196/79291 (PMC13078612; doi:10.2196/79291)
Supplement: Multimedia Appendix 5 [file jmir-v28-e79291-s005.xlsx]

## Sheet: Full Extraction
Study		Age Range (y)	Key stage	Ethnicity of child	Condition	Question Domains	Technology Limited		Num. Families	Gender of child (%)	Condition	Reporter;	Intervention or Tool	Participants Device	Technology Limited	Waves		Study	Technology	Training Child	Training Parent	Piloting of protocol	Piloting of items	Response Method		Study	Prompt Strategy		Prompt frequency /day	Number of questions/prompt	Signal Contingent Prompt interval	Response time range		Study	Dropout; Reason	% dropped at point of analysis based on initial enrollment; inclusion in anaylsis limit	Accelerometer related atrrition	Average Latency/How long did it take? (mins)	Averaged answered EMA survey prompts (per participant)	Child response rate	Parent average response rate	Sensor Data Adherence Rate		Study	Participant feedback formally reported	Participant Reported Facilitator	Author reported facilitator	Participant Reported Barrier	Author Reported Barrier
Jacobs Foundation [38-40]		8-10	2	NR	None	Sleep Quality; Time in Bed; Affect; Worry; Rumination; Working Memory; Needs Satisfaction/Frustration	Y	21 days	84	44	None	Child	Tool	N	Y	1		Jacobs Foundation [38-40]	Smartphone (app)	Y; Verbal & Practice (90 mins, child)	NR	NR	Y; (N=55, target age)	Likert (5); Game; Time picker		Jacobs Foundation [38-40]	Interval contingent	NR	4	17-25	6:45 a.m. - 7:50 a.m (until 9:15 a.m. on weekends), (3:00 pm - 5:15 p.m. and 6:00 p.m.- 8:30 p.m.) or (4:00 p.m. - 6:15 p.m. and 7:00 p.m. - 9:30pm)	NR		Jacobs Foundation [38-40]	NR	NR		6.5 (3-10)	NR - 18	0.87	-	-		Jacobs Foundation [38-40]	N
Rosen and Epstein (2010) [33]		8-9	2	100% white	ADHD	ADHD (mood, irritability, affect)	Y	28 days	2	0	ADHD	Parent (100%)	Tool	N	Y	1		Rosen eand Epstein (2010) [33]	PDA (Paml Z22 using purdue Momentary Assessment Tool software)	N	Y; Verbal & Practice (15 min)	NR	N	VAS (11;-5 to 5), VAS (10; 1 to 10), Single-choice; Likert (5)		Rosen and Epstein (2010) [33]	Interval contingent	Fixed	3	29	Before school, after school and evening	NR		Rosen and Epstein (2010) [33]	NR	NR		NR	NR - 75	-	0.92	-		Rosen and Epstein (2010) [33]	N	Uncomplicated
Rosen et al (2013) [36]		8-11	2	100% Caucasian	ADHD	ADHD (mood; anger/irritability)	Y	28 days	5	18	ADHD	Child; Parent (NR)	Tool	N	Y	1		Rosen et al (2013) [36]	PDA (Paml Z22 using purdue Momentary Assessment Tool software)	NR	Y; NR	NR	N	VAS (NR)		Rosen et al (2013) [36]	Interval contingent	Fixed	3	1 Child; 2 Parent	Before school, after school, and evening	90 min		Rosen et al (2013) [36]	NR	NR		NR	64	0.84	NR	-		Rosen et al (2013) [36]	N				Access to device
Rosen et al (2013) [36]		8-11	2	90% caucasian; 10% African American	ADHD	ADHD (mood)	Y	28 days	11	20	ADHD	Parent (NR)	Tool	N	Y	1		Rosen et al (2013) [36]	PDA (Paml Z22 using purdue Momentary Assessment Tool software)	NR	Y; NR	NR	N	VAS (NR)		Rosen et al (2013) [36]	Interval contingent	Fixed	3	1	Before school, after school and evening	90 min		Rosen et al (2013) [36]	13%: Technical difficulties	13%; NR		NR	66	-	0.87	-		Rosen et al (2013) [36]	N				Burden; Accurate Reporting
Alacha et al (2024) [37]		7-11	1 & 2	85.1% White; 6.4% African American; 4.3% Latino/Hispanic; 4.3% Biracial	ADHD	ADHD (affect)	-	7 Days	47	40	ADHD	Parent (NR)	Tool	Y	-	1		Alacha et al (2024) [37]	Mobile Phone (Text messages via Survey Signal)	NR	Y; Verbal	NR	Y; Fully validated	Likert (5)		Alacha et al (2024) [37]	Interval contingent	Fixed	3	20	morning, afternoon/after school, evening	NR		Alacha et al (2024) [37]	NR	36%; at least five successive ratings		NR	10 successive ratings	-	0.86	-		Alacha et al (2024) [37]	N
Family Matters B1 [41-47]		5-7	1	Equally split between native american, hmong, black, white, somali (or ethiopian) and hispanic	None	Diet, stress, sleep, emotions, activity	Y	8 to 10 days	150	47	None	Parent (91-97%)	Tool	N (ipad); Y (smartphone)	Y	1		Family Matters B1 [41-47]	Tablet (iPad mini with app link to survey). Optional: phone (text using Twilio/email prompt to their phone); Accelerometer	NR	Y; Written & Verbal & Practice (NR; family home)	NR	N; Validated measures adapted for EMA no piloting	Single-choice, VAS (NR), Multi-choice, Likert (NR)		Family Matters B1 [41-47]	Interval & Event contringent	Fixed; Random	5 + meal-times	10-34	Windows split across waking hours	1 hour; 6 hours end of day		Family Matters B1 [41-47]	NR	NR; 2/4 signal contingent surveys, one meal survey and end of day survey for a complete day.	4-6%; at point of analysis required 4 days over the 8 day observation AND >=4 waking hours of wear time; >4hrs wear time	3.5 (2-5)	NR	-	0.8	7.8hrs		Family Matters B1 [41-47]	N	Uncomplicated	Reminders	Burden	Accurate Reporting
FLUX (Assessment of Cognitive Performance FLUctuations in the School ConteXt) project at the IDeA (Individual Development and Adaptive Education of Children at Risk) Center (Frankfurt am Main, Germany) [38,52-57]		8-11	2		None	Rumination; Affect; Working memory; Sleep, affect,	Y	4 weeks	110	40	None	Child	Tool	N	Y	1		FLUX (Assessment of Cognitive Performance FLUctuations in the School ConteXt) project at the IDeA (Individual Development and Adaptive Education of Children at Risk) Center (Frankfurt am Main, Germany) [38,52-57]	Smartphone (Dell Streak 5); Accelerometer	Y; Verbal & Practice (4.5hrs; child in school)	Y: Written	N	Y; (N=25, target age; N=66, target age; N=75, target age)	Likert (5); Game; Time picker		FLUX (Assessment of Cognitive Performance FLUctuations in the School ConteXt) project at the IDeA (Individual Development and Adaptive Education of Children at Risk) Center (Frankfurt am Main, Germany) [38,52-57]	Interval contingent	Fixed	4	21-26	8:50 am, 11:25 am, and around 3:00 pm +- 2hr	1 hour		FLUX (Assessment of Cognitive Performance FLUctuations in the School ConteXt) project at the IDeA (Individual Development and Adaptive Education of Children at Risk) Center (Frankfurt am Main, Germany) [38,52-57]	0-4%: NR;	0-1%; no paired data points for specific research question.	32%: 13 returned accelerometer, 5 lost, 1 stolen, 2: technical faults; at point of analysis 10 <4 days accelerometer data	12.5 (10-15)	NR	0.648333	-	11.5hrs		FLUX (Assessment of Cognitive Performance FLUctuations in the School ConteXt) project at the IDeA (Individual Development and Adaptive Education of Children at Risk) Center (Frankfurt am Main, Germany) [38,52-57]	N				Child lack of awareness; access to device; Accurate Reporting
SASCHA B1 [48,50,62]		9-11	2	NR	None	Social relatedness; affect; Self-esteem; Achievement goal orientations; Self-regulation; Working memory; Academic sucsess;	Y	4 weeks	90	54	None	Child	Tool	N	Y	1		SASCHA B1 [48,50,62]	Smartphone (app)	Y; Verbal & Practice (NR)	Y; Written & Vebal (NR)	NR	NR	Likert (5); Game; Time picker		SASCHA B1 [48,50,62]	Interval contingent	NR	4	28-41	before school (6:45-8:05), during school (9:30 or 10:15), in the afternoon(3:00-5:15), and in the evening (6:30-8:30).	0 (NR) - 2hr 15mins		SASCHA B1 [48,50,62]	NR	NR		NR	NR	0.71	-	-		SASCHA B1 [48,50,62]	N				Burden
Engelen (2015a) [58]		5-7	1	NR	None	Activity (type, indoor/outdoor)	NR	4 days (repeated after 13 weeks)	246	46	None	Parent (NR)	Tool	N	NR	2		Engelen et al (2015a) [58]	PDA (Palm Pilot Z22 with Experience Sampling Program Or Prodiary)	NR	Y; Written	NR	N	Multi-choice, VAS		Engelen et al (2015a) [58]	Interval contingent	Random	3	12	3:30 PM - 7:00 PM	3 mins		Engelen et al (2015a) [58]	2%: 4 withdrew; 1 Absence from school.	13%; dropped from analysis for "non-valid data"		NR	12	-	0.51	-		Engelen et al (2015a) [58]	N				Accurate Reporting
Engelen et al (2015b) [51]		5-7	1	Predominantly Caucasian	None	Activity (type, indoor/outdoor)	NR	4 days (repeated after 13 weeks)	20	45	None	Parent (NR)	Tool	N	NR	2		Engelen et al (2015b) [51]	PDA (Palm Pilot Z22 with Experience Sampling Program Or Prodiary)	NR	NR	NR	N	Multi-choice, VAS		Engelen et al (2015b) [51]	Interval contingent	Random	3	12	3:30 PM - 7:00 PM	3 mins		Engelen et al (2015b) [51]	NR	NR	15%: 1 device misplaced, 1 dyad absent, 1 device malfunctioned (20% participants device malfunctioned partially)	NR	NR - 18	-	0.75	NR		Engelen et al (2015b) [51]	N				Accurate Reporting
Moschko et al (2022) [35]		9-11	2	NR	ADHD	ADHD (self-regulation, interaction)	Y	18 days (repeated 3 times over 13months)	70	56	ADHD	Child; Parent (93%)	Tool	N (child); Y(parent)	Y	3		Moschko et al (2022) [35]	Child: Smartphone (Moto G5, app). Parent: Online survey or paper survey emailed in, approx 50% online questionnaire;	Y; Verbal & Practice	NR	NR	NR	Likert (6)		Moschko et al (2022) [35]	Interval contingent	Random	3 Child; 1 Parent	7 - 8; same number for parents	Mornings, afternoons, evenings, with individualized timing	30 min		Moschko et al (2022) [35]	33%: 2 technical issues; 21 dropped out after burst 1 but 2 re-enrolled for burst 3;	4%; Parents no data reported		5 mins	NR - 65 child	0.62	0.56	-		Moschko et al (2022) [35]	N
Vilaysack et al (2016) [31]		5-7	1	NR	None	Activity (type, who with)	NR	7 Days	10	50	None	Child	Tool	N	NR	1		Vilaysack et al (2016) [31]	Smartphone (Android using illumivu)	Y; Verbal & Practice (45 min)	Y; Verbal & Practice (45 min)	Y; (N=2, target age)	Y	VAS (NR); Multi-choice; Single-choice		Vilaysack et al (2016) [31]	Interval contingent	Random	8	7	Random during waking hours (incl. school)	15 min		Vilaysack et al (2016) [31]	NR	NR		1.75 (0.5 - 3)	NR	0.48	-	-		Vilaysack et al (2016) [31]	Y; summary of participant experiences from interview	Uncomplicated; Engaging; Caregiver support	Reminders	Stigma; Expressing Experiences; Child lack of awareness; access to device;	Caregiver lack of support
Norman et al et al (2020) [32]		5-7	1	NR	None	Diet (Food intake)	-	3 Days	20	42	None	Parent (74%)	Tool	Y	-	1		Norman et al (2020) [32]	Mobile Phone (receive and send text or email)	NR	Y; Written	NR	NR	Photo or Free Text		Norman et al (2020) [32]	Interval & Event Contingent	Fixed	1 + meal times	1	Evening	End of day		Norman et al (2020) [32]	NR	10%; daily questionnaire not filled in, submission not in time;		NR	NR	-	0.49	-		Normanet al (2020) [32]	Y; interview with themes	Uncomplicated; Engaging	Reminders	Burden; Expressing Experiences; Parent lack of Awareness
SASCHA B2 [40,48-50,62]		9-11	2	NR	None	Sleep quality; Time in bed; Current tiredness; Momentary Affect; Tense Arousal; Social relatedness; Working memory; Self-esteem; Achievement goal orientations; self-regulation; Academic success	Y	4 weeks	108	56	None	Child	Tool	N	Y	1		SASCHA B2 [40,48-50,62]	Smartphone (app)	Y; Verbal & Practice (NR)	Y; Written & Vebal (NR)	NR	NR	Likert (5); Game; Time picker		SASCHA B2 [40,48-50,62]	Interval contingent	NR	4	28-41	6:00-7:50, 9:50, (3:00-5:15 or 4:00-5:45), 6:30 - 8:30	0 (NR) - 2hr 15mins		SASCHA B2 [40,48-50,62]	NR	NR		NR	NR	0.7825	-	-		SASCHA B2 [40,48-50,62]	N
Rovane et al (2025) [59]		5-11	1 & 2	58.7% White; 22.8% Black or African-American; 6.45 American Indian; 3.2 Asian or Pacific Islander	ASD (stress, behaviour)	Stress; Behavior		7 days	92	23 (1.1)	ASD	Parent (88%)	Tool	Y (implied)	-	1		Rovane et al (2025) [59]	Smartphone (personal analytics companion)	NR	Y; Verbal & Practice (30 mins)	NR	NR	Likert (9), Single-choice, Likert (5)		Rovane et al (2025) [59]	Interval contingent	Random	5	3	Random during waking hours	NR		Rovane et al (2025) [59]	NR	NR	NR	NR	NR	NR	NR	-	-	Rovane et al (2025) [59]	N
Appelhans et al (2025) [34]		5-10	1 & 2	Black 51.7%, Hispanic 26.7%, other/multiple 21.7%	None	Activity (type); Diet (Food intake)	N; [parents own device	17 days	60	56.7	None	Parent (NR)	Tool	Y	N; [parents own device	1		Appelhans et al (2025) [34]	Parents smartphone	NR	Y; Verbal & Practice (NR)	NR	NR	Multi-choice; single-choice		Appelhans et al (2025) [34]	Interval	Pseudo-random	3	4-5	pseudo-random times during non-school hours, and through entire day on weekends	30mins (based on reimbursement)		Appelhans et al (2025) [34]	NR	NR	-	NR		-	0.7			Appelhans et al (2025) [34]	N
Family Matters B2 [60]		5-9	1 & 2	White (35.6%, Black or African American (18.1%)or multi-racial (18.5%)	None	Diet, Stress, Sleep, Affect, Activity	N; [parents own device	7 days +	631	53.7	None	Parent (NR)	Tool	Y	N; [parents own device	1		Family Matters B2 [60]	Parents smartphone	NR	Y; Verbal & Practice (NR)	Y; prev study	Y; prev study	Single-choice, VAS (NR), Multi-choice, Likert (NR)		Family Matters B2 [60]	Interval	Fixed; Random	4	10-34	Randomly wiithin 3hr window, EoD availble later in the day	1 hour; 4 hours end of day		Family Matters B2 [60]	NR	31%: did not complete 7 days	NR	NR	NR	-	-			Family Matters B2 [60]
																																								0.71	0.75
[truncated: 18 more columns]

## Sheet: Sheet1
[1]	Berge JM, Fertig AR, Trofholz A, Neumark-Sztainer D, Rogers E, Loth K. Associations between parental stress, parent feeding practices, and child eating behaviors within the context of food insecurity. Prev Med Rep 2020;19. https://doi.org/10.1016/j.pmedr.2020.101146.
[2]	De Brito JN, Loth KA, Tate A, Berge JM. Associations between parent self-reported and accelerometer-measured physical activity and sedentary time in children: Ecological momentary assessment study. JMIR Mhealth Uhealth 2020;8. https://doi.org/10.2196/15458.
[3]	Wirthlin R, Linde JA, Trofholz A, Tate A, Loth K, Berge JM. Associations between parent and child physical activity and eating behaviours in a diverse sample: An ecological momentary assessment study. Public Health Nutr 2020;23:2728–36. https://doi.org/10.1017/S136898002000052X.
[4]	Trofholz A, Tate A, Janowiec M, Fertig A, Loth K, Brito JN de, et al. Ecological Momentary Assessment of Weight-Related Behaviors in the Home Environment of Children from Low-Income and Racially and Ethnically Diverse Households: Development and Usability Study. JMIR Res Protoc 2021;10. https://doi.org/10.2196/30525.
[5]	Tate A, Telke S, Trofholz A, Miner M, Berge JM. Stressed Out! Examining family meal decisions in response to daily stressors via ecological momentary assessment in a racially/ethnically diverse population. Prev Med Rep 2020;20. https://doi.org/10.1016/j.pmedr.2020.101251.
[6]	Loth KA, Tate AD, Trofholz A, Fisher JO, Miller L, Neumark-Sztainer D, et al. Ecological momentary assessment of the snacking environments of children from racially/ethnically diverse households. Appetite 2020;145. https://doi.org/10.1016/j.appet.2019.104497.
[7]	Loth KA, Fertig A, Trofholz A, Harnack L, Crosby R, Neumark-Sztainer D, et al. Concordance of children’s intake of selected food groups as reported by parents via 24-h dietary recall and ecological momentary assessment. Public Health Nutr 2021;24:22–33. https://doi.org/10.1017/S1368980020001111.
[8]	Kramer AC, Neubauer AB, Leonhardt A, Brose A, Dirk J, Schmiedek F. Ambulatory assessment of rumination and worry: Capturing perseverative cognitions in children’s daily life. Psychol Assess 2021;33:827.
[9]	Kühnhausen J, Leonhardt A, Dirk J, Schmiedek F. Physical activity and affect in elementary school children’s daily lives. Front Psychol 2013;4. https://doi.org/10.3389/fpsyg.2013.00456.
[10]	Könen T, Dirk J, Leonhardt A, Schmiedek F. The interplay between sleep behavior and affect in elementary school children’s daily life. J Exp Child Psychol 2016;150:1–15. https://doi.org/10.1016/j.jecp.2016.04.003.
[11]	Könen T, Dirk J, Schmiedek F. Cognitive benefits of last night’s sleep: Daily variations in children’s sleep behavior are related to working memory fluctuations. J Child Psychol Psychiatry 2015;56:171–82. https://doi.org/10.1111/jcpp.12296.
[12]	Dirk J, Schmiedek F. Variability in Children’s Working Memory Is Coupled With Perceived Disturbance: An Ambulatory Assessment Study in the School and Out-of-School Context. Res Hum Dev 2017;14:200–18. https://doi.org/10.1037/edu0000076.
[13]	Schmidt A, Dirk J, Schmiedek F. The importance of peer relatedness at school for affective well-being in children: Between- and within-person associations. Social Development 2019;28:873–92. https://doi.org/10.1111/sode.12379.
[14]	Neubauer AB, Dirk J, Schmiedek F. Momentary working memory performance is coupled with different dimensions of affect for different children: A mixture model analysis of ambulatory assessment data. Dev Psychol 2019;55:754–66. https://doi.org/10.1037/dev0000668.
[15]	Neubauer AB, Kramer AC, Schmidt A, Könen T, Dirk J, Schmiedek F. Reciprocal relations of subjective sleep quality and affective well-being in late childhood. Dev Psychol 2021;57:1372.
[16]	Neubauer AB, Kramer AC, Schmiedek F. Assessing domain-general need fulfillment in children and adults: Introducing the General Need Satisfaction and Frustration scale. Psychol Assess 2022;34:1022.
[17]	Schmidt A, Dirk J, Neubauer AB, Schmiedek F. Evaluating sociometer theory in children’s everyday lives: Inclusion, but not exclusion by peers at school is related to within-day change in self-esteem. Eur J Pers 2021;35:736–53.
[18]	Schmidt A, Neubauer AB, Dirk J, Schmiedek F. The bright and the dark side of peer relationships: Differential effects of relatedness satisfaction and frustration at school on affective well-being in children’s daily lives. Dev Psychol 2020;56:1532.
[19]	Galeano-Keiner EM, Neubauer AB, Irmer A, Schmiedek F. Daily fluctuations in children’s working memory accuracy and precision: Variability at multiple time scales and links to daily sleep behavior and fluid intelligence. Cogn Dev 2022;64. https://doi.org/10.1016/j.cogdev.2022.101260.
[20]	Blume F, Irmer A, Dirk J, Schmiedek F. Day-to-day variation in students’ academic success: The role of self-regulation, working memory, and achievement goals. Dev Sci 2022;25. https://doi.org/10.1111/desc.13301.
[21]	Rosen PJ, Epstein JN. A Pilot Study of Ecological Momentary Assessment of Emotion Dysregulation in Children. vol. 1. 2010.
[22]	Rosen PJ, Epstein JN, Van Orden G. I know it when I quantify it: Ecological momentary assessment and recurrence quantification analysis of emotion dysregulation in children with ADHD. ADHD Attention Deficit and Hyperactivity Disorders 2013;5:283–94. https://doi.org/10.1007/s12402-013-0101-2.
[23]	Alacha HF, Rosen PJ, Bufferd SJ. Positive Affect Variability is Associated with Homework Management Difficulties in Children with ADHD. J Child Fam Stud 2024. https://doi.org/10.1007/s10826-024-02852-9.
[24]	Engelen L, Bundy AC, Bauman A, Naughton G, Wyver S, Baur L. Young children’s after-school activities- there’s more to it than screen time: A cross-sectional study of young primary school children. J Phys Act Health 2015;12:8–12. https://doi.org/10.1123/jpah.2013-0075.
[25]	Engelen L, Bundy AC, Lau J, Naughton G, Wyver S, Bauman A, et al. Understanding patterns of young children’s physical activity after school - It’s all about context: A cross-sectional study. J Phys Act Health 2015;12:335–9. https://doi.org/10.1123/jpah.2013-0153.
[26]	Vilaysack B, Cordier R, Doma K, Chen YW. Capturing everyday experiences of typically developing children aged five to seven years: A feasibility study of experience sampling methodology. Aust Occup Ther J 2016;63:424–33. https://doi.org/10.1111/1440-1630.12336.
[27]	Norman Å, Kjellenberg K, Torres Aréchiga D, Löf M, Patterson E. Everyone can take photos." Feasibility and relative validity of phone photography-based assessment of children’s diets - A mixed methods study. Nutr J 2020;19. https://doi.org/10.1186/s12937-020-00558-4.
[28]	Moschko T, Stadler G, Gawrilow C. Fluctuations in children’s self-regulation and parent-child interaction in everyday life: An ambulatory assessment study. J Soc Pers Relat 2023;40:254–76. https://doi.org/10.1177/02654075221116788.
[29]	Rovane AK, Hock RM, Yang CH, Hills KJ. Parent Facilitation of Child Emotion Regulation in ASD: An Ecological Momentary Assessment Study. J Autism Dev Disord 2024. https://doi.org/10.1007/s10803-024-06541-w.
[30]	Appelhans BM, Bleil ME, Crane MM. Leveraging recreational activities to reduce obesity-related behaviors in children from lower-income households. Appetite 2025:108171.
[31]	Kracht CL, Tate A, de Brito JN, Trofholz A, Berge JM. Association between parental stress, coping, mood, and subsequent child physical activity and screen-time: an ecological momentary assessment study. BMC Public Health 2025;25:729.
